# Supplementary material for: Deep learning reveals cuproptosis features assist in predict prognosis and guide immunotherapy in lung adenocarcinoma
Source: Front Endocrinol (Lausanne). 2022 Aug 19;13:970269. doi: 10.3389/fendo.2022.970269 (PMC9437348; doi:10.3389/fendo.2022.970269)
Supplement: Supplementary file 4 [file Table_1.xlsx]

## Sheet: Sheet2
Table-S1:The cuproptosis gene
Gene	Path
DLD	LA pathway
FDX1	LA pathway
LIAS	LA pathway
LIPT1	LA pathway
DLAT	PDH complex
GLS	PDH complex
PDHA1	PDH complex
PDHB	PDH complex
