# Supplementary material for: Deep learning reveals cuproptosis features assist in predict prognosis and guide immunotherapy in lung adenocarcinoma
Source: Front Endocrinol (Lausanne). 2022 Aug 19;13:970269. doi: 10.3389/fendo.2022.970269 (PMC9437348; doi:10.3389/fendo.2022.970269)
Supplement: Supplementary file 5 [file Table_2.xlsx]

## Sheet: Table S1
Table-S2:The gene signature for selected pathways
Pathway	Symbol
Parainflammation	VNN3
Parainflammation	CXCL10
Parainflammation	PLAT
Parainflammation	CCND1
Parainflammation	LGMN
Parainflammation	PLAUR
Parainflammation	AIM2
Parainflammation	MMP7
Parainflammation	ICAM1
Parainflammation	MX2
Parainflammation	CXCL9
Parainflammation	ANXA1
Parainflammation	TLR2
Parainflammation	PLA2G2D
Parainflammation	ITGA2
Parainflammation	MX1
Parainflammation	HMOX1
Parainflammation	CD276
Parainflammation	TIRAP
Parainflammation	IL33
Parainflammation	PTGES
Parainflammation	TNFRSF12A
Parainflammation	SCARB1
Parainflammation	CD14
Parainflammation	BLNK
Parainflammation	IFIT3
Parainflammation	RETNLB
Parainflammation	IFIT2
Parainflammation	ISG15
Parainflammation	OAS2
Parainflammation	REL
Parainflammation	OAS3
Parainflammation	CD44
Parainflammation	PPARG
Parainflammation	BST2
Parainflammation	OAS1
Parainflammation	NOX1
Parainflammation	PLA2G2A
Parainflammation	IFIT1
Parainflammation	IFITM3
Parainflammation	IL1RN
APC_co_inhibition	C10orf54
APC_co_inhibition	CD274
APC_co_inhibition	LGALS9
APC_co_inhibition	PDCD1LG2
APC_co_inhibition	PVRL3
APC_co_stimulation	CD40
APC_co_stimulation	CD58
APC_co_stimulation	CD70
APC_co_stimulation	ICOSLG
APC_co_stimulation	SLAMF1
APC_co_stimulation	TNFSF14
APC_co_stimulation	TNFSF15
APC_co_stimulation	TNFSF18
APC_co_stimulation	TNFSF4
APC_co_stimulation	TNFSF8
APC_co_stimulation	TNFSF9
CCR	CCL16
CCR	TPO
CCR	TGFBR2
CCR	CXCL2
CCR	CCL14
CCR	TGFBR3
CCR	IL11RA
CCR	CCL11
CCR	IL4I1
CCR	IL33
CCR	CXCL12
CCR	CXCL10
CCR	BMPER
CCR	BMP8A
CCR	CXCL11
CCR	IL21R
CCR	IL17B
CCR	TNFRSF9
CCR	ILF2
CCR	CX3CR1
CCR	CCR8
CCR	TNFSF12
CCR	CSF3
CCR	TNFSF4
CCR	BMP3
CCR	CX3CL1
CCR	BMP5
CCR	CXCR2
CCR	TNFRSF10D
CCR	BMP2
CCR	CXCL14
CCR	CCL28
CCR	CXCL3
CCR	BMP6
CCR	CCL21
CCR	CXCL9
CCR	CCL23
CCR	IL6
CCR	TNFRSF18
CCR	IL17RD
CCR	IL17D
CCR	IL27
CCR	CCL7
CCR	IL1R1
CCR	CXCR4
CCR	CXCR2P1
CCR	TGFB1I1
CCR	IFNGR1
CCR	IL9R
CCR	IL1RAPL1
CCR	IL11
CCR	CSF1
CCR	IL20RA
CCR	IL25
CCR	TNFRSF4
CCR	IL18
CCR	ILF3
CCR	CCL20
CCR	TNFRSF12A
CCR	IL6ST
CCR	CXCL13
CCR	IL12B
CCR	TNFRSF8
CCR	IL6R
CCR	BMPR2
CCR	IFNE
CCR	IL1RAPL2
CCR	IL3RA
CCR	BMP4
CCR	CCL24
CCR	TNFSF13B
CCR	CCR4
CCR	IL2RA
CCR	IL32
CCR	TNFRSF10C
CCR	IL22RA1
CCR	BMPR1A
CCR	CXCR5
CCR	CXCR3
CCR	IFNA8
CCR	IL17REL
CCR	IFNB1
CCR	IFNAR1
CCR	TNFRSF1B
CCR	CCL17
CCR	IFNL1
CCR	IL16
CCR	IL1RL1
CCR	ILK
CCR	CCL25
CCR	ILDR2
CCR	CXCR1
CCR	IL36RN
CCR	IL34
CCR	TGFB1
CCR	IFNG
CCR	IL19
CCR	ILKAP
CCR	BMP2K
CCR	CCR10
CCR	ILDR1
CCR	EPO
CCR	CCR7
CCR	IL17C
CCR	IL23A
CCR	CCR5
CCR	IL7
CCR	EPOR
CCR	CCL13
CCR	IL2RG
CCR	IL31RA
CCR	TNFAIP6
CCR	IFNL2
CCR	BMP1
CCR	IL12RB1
CCR	TNFAIP8
CCR	IL4R
CCR	TNFRSF6B
CCR	TNFAIP8L1
CCR	TNFRSF10B
CCR	IFNL3
CCR	CCL5
CCR	CXCL6
CCR	CXCL1
CCR	CCR3
CCR	TNFSF11
CCR	CSF1R
CCR	IL21
CCR	IL1RAP
CCR	IL12RB2
CCR	CCL1
CCR	IL17RA
CCR	CCR1
CCR	IL1RN
CCR	TNFRSF11B
CCR	TNFRSF14
CCR	IL13
CCR	IL2RB
CCR	BMP8B
CCR	CCL2
CCR	IL24
CCR	IL18RAP
CCR	TGFBI
CCR	TNFSF10
CCR	TNFRSF11A
CCR	CXCL5
CCR	IL5RA
CCR	TNFSF9
CCR	IL1RL2
CCR	TNFRSF13C
CCR	IL36G
CCR	IL15RA
CCR	TNFRSF21
CCR	CXCL8
CCR	IL22RA2
CCR	TNFAIP8L2
CCR	IL18R1
CCR	IFNLR1
CCR	CXCR6
CCR	CCL3L3
CCR	TNFRSF1A
CCR	IL17RE
CCR	IFNGR2
CCR	IL17RC
CCR	TNFAIP8L3
CCR	ILVBL
CCR	TGFBRAP1
CCR	CCL4L1
CCR	CSF2RA
CCR	CCRN4L
CCR	CCL26
CCR	TNFAIP1
CCR	CCRL2
CCR	IFNA10
CCR	TNFRSF17
CCR	IFNA13
CCR	IL20
CCR	IL18BP
CCR	CCL3L1
CCR	TNFSF12-TNFSF13
CCR	IL5
CCR	IL23R
CCR	IL26
CCR	TNF
CCR	TGFA
CCR	CSF2
CCR	IL1F10
CCR	CXCL17
CCR	TNFSF13
CCR	IFNA4
CCR	IL37
CCR	IL12A
CCR	IL7R
CCR	IFNA1
CCR	IL1A
CCR	IL4
CCR	IL2
CCR	CCL22
CCR	CSF3R
CCR	IL10
CCR	IFNK
CCR	TGFB2
CCR	IL1R2
CCR	IL1B
CCR	IL17F
CCR	IL27RA
CCR	IL15
CCR	TNFSF8
CCR	IL36B
CCR	XCL1
CCR	CXCL16
CCR	TNFRSF19
CCR	IL3
CCR	CCL3
CCR	IFNA2
CCR	BMPR1B
CCR	IFNA21
CCR	TNFSF18
CCR	CCL8
CCR	IL17RB
CCR	TNFRSF25
CCR	IL22
CCR	IL10RB
CCR	IFNAR2
CCR	CCL18
CCR	IFNA16
CCR	CSF2RB
CCR	IL36A
CCR	TNFAIP3
CCR	IL13RA2
CCR	IL13RA1
CCR	CCR9
CCR	TNFRSF10A
CCR	IFNA7
CCR	IFNW1
CCR	XCL2
CCR	TNFSF14
CCR	CCR2
CCR	BMP15
CCR	BMP10
CCR	CCL15-CCL14
CCR	TGFBR1
CCR	IFNA5
CCR	BMP7
CCR	IFNA14
CCR	IL20RB
CCR	IL10RA
CCR	IFNA17
CCR	CCR6
CCR	TGFB3
CCR	CCL15
CCR	CCL4
CCR	CCL27
CCR	TNFRSF13B
Check-point	IDO1
Check-point	LAG3
Check-point	CTLA4
Check-point	TNFRSF9
Check-point	ICOS
Check-point	CD80
Check-point	PDCD1LG2
Check-point	TIGIT
Check-point	CD70
Check-point	TNFSF9
Check-point	ICOSLG
Check-point	KIR3DL1
Check-point	CD86
Check-point	PDCD1
Check-point	LAIR1
Check-point	TNFRSF8
Check-point	TNFSF15
Check-point	TNFRSF14
Check-point	IDO2
Check-point	CD276
Check-point	CD40
Check-point	TNFRSF4
Check-point	TNFSF14
Check-point	HHLA2
Check-point	CD244
Check-point	CD274
Check-point	HAVCR2
Check-point	CD27
Check-point	BTLA
Check-point	LGALS9
Check-point	TMIGD2
Check-point	CD28
Check-point	CD48
Check-point	TNFRSF25
Check-point	CD40LG
Check-point	ADORA2A
Check-point	VTCN1
Check-point	CD160
Check-point	CD44
Check-point	TNFSF18
Check-point	TNFRSF18
Check-point	BTNL2
Check-point	C10orf54
Check-point	CD200R1
Check-point	TNFSF4
Check-point	CD200
Check-point	NRP1
Cytolytic_activity	PRF1
Cytolytic_activity	GZMA
HLA	HLA-E
HLA	HLA-DPB2
HLA	HLA-C
HLA	HLA-J
HLA	HLA-DQB1
HLA	HLA-DQB2
HLA	HLA-DQA2
HLA	HLA-DQA1
HLA	HLA-A
HLA	HLA-DMA
HLA	HLA-DOB
HLA	HLA-DRB1
HLA	HLA-H
HLA	HLA-B
HLA	HLA-DRB5
HLA	HLA-DOA
HLA	HLA-DPB1
HLA	HLA-DRA
HLA	HLA-DRB6
HLA	HLA-L
HLA	HLA-F
HLA	HLA-G
HLA	HLA-DMB
HLA	HLA-DPA1
Inflammation-promoting	CCL5
Inflammation-promoting	CD19
Inflammation-promoting	CD8B
Inflammation-promoting	CXCL10
Inflammation-promoting	CXCL13
Inflammation-promoting	CXCL9
Inflammation-promoting	GNLY
Inflammation-promoting	GZMB
Inflammation-promoting	IFNG
Inflammation-promoting	IL12A
Inflammation-promoting	IL12B
Inflammation-promoting	IRF1
Inflammation-promoting	PRF1
Inflammation-promoting	STAT1
Inflammation-promoting	TBX21
MHC_class_I	B2M
MHC_class_I	HLA-A
MHC_class_I	TAP1
T_cell_co-inhibition	BTLA
T_cell_co-inhibition	C10orf54
T_cell_co-inhibition	CD160
T_cell_co-inhibition	CD244
T_cell_co-inhibition	CD274
T_cell_co-inhibition	CTLA4
T_cell_co-inhibition	HAVCR2
T_cell_co-inhibition	LAG3
T_cell_co-inhibition	LAIR1
T_cell_co-inhibition	TIGIT
T_cell_co-stimulation	CD2
T_cell_co-stimulation	CD226
T_cell_co-stimulation	CD27
T_cell_co-stimulation	CD28
T_cell_co-stimulation	CD40LG
T_cell_co-stimulation	ICOS
T_cell_co-stimulation	SLAMF1
T_cell_co-stimulation	TNFRSF18
T_cell_co-stimulation	TNFRSF25
T_cell_co-stimulation	TNFRSF4
T_cell_co-stimulation	TNFRSF8
T_cell_co-stimulation	TNFRSF9
T_cell_co-stimulation	TNFSF14
Type_I_IFN_Reponse	DDX4
Type_I_IFN_Reponse	IFIT1
Type_I_IFN_Reponse	IFIT2
Type_I_IFN_Reponse	IFIT3
Type_I_IFN_Reponse	IRF7
Type_I_IFN_Reponse	ISG20
Type_I_IFN_Reponse	MX1
Type_I_IFN_Reponse	MX2
Type_I_IFN_Reponse	RSAD2
Type_I_IFN_Reponse	TNFSF10
Type_II_IFN_Reponse	GPR146
Type_II_IFN_Reponse	SELP
Type_II_IFN_Reponse	AHR
EMT	VIM
EMT	CDH2
EMT	FOXC2
EMT	SNAI1
EMT	SNAI2
EMT	TWIST1
EMT	FN1
EMT	ITGB6
EMT	MMP2
EMT	MMP3
EMT	MMP9
EMT	SOX10
EMT	GCS
Angiogenesis	VEGFA
Angiogenesis	KDR
Angiogenesis	ESM1
Angiogenesis	PECAM1
Angiogenesis	ANGPTL4
Myeloid inflammation	IL-6
Myeloid inflammation	CXCL1
Myeloid inflammation	CXCL2
Myeloid inflammation	CXCL3
Myeloid inflammation	CXCL8
Myeloid inflammation	PTGS2
HYPOXIA	PGK1
HYPOXIA	PDK1
HYPOXIA	GBE1
HYPOXIA	PFKL
HYPOXIA	ALDOA
HYPOXIA	ENO2
HYPOXIA	PGM1
HYPOXIA	NDRG1
HYPOXIA	HK2
HYPOXIA	ALDOC
HYPOXIA	GPI
HYPOXIA	MXI1
HYPOXIA	SLC2A1
HYPOXIA	P4HA1
HYPOXIA	ADM
HYPOXIA	P4HA2
HYPOXIA	ENO1
HYPOXIA	PFKP
HYPOXIA	AK4
HYPOXIA	FAM162A
HYPOXIA	PFKFB3
HYPOXIA	VEGFA
HYPOXIA	BNIP3L
HYPOXIA	TPI1
HYPOXIA	ERO1A
HYPOXIA	KDM3A
HYPOXIA	CCNG2
HYPOXIA	LDHA
HYPOXIA	GYS1
HYPOXIA	GAPDH
HYPOXIA	BHLHE40
HYPOXIA	ANGPTL4
HYPOXIA	JUN
HYPOXIA	SERPINE1
HYPOXIA	LOX
HYPOXIA	GCK
HYPOXIA	PPFIA4
HYPOXIA	MAFF
HYPOXIA	DDIT4
HYPOXIA	SLC2A3
HYPOXIA	IGFBP3
HYPOXIA	NFIL3
HYPOXIA	FOS
HYPOXIA	RBPJ
HYPOXIA	HK1
HYPOXIA	CITED2
HYPOXIA	ISG20
HYPOXIA	GALK1
HYPOXIA	WSB1
HYPOXIA	PYGM
HYPOXIA	STC1
HYPOXIA	ZNF292
HYPOXIA	BTG1
HYPOXIA	PLIN2
HYPOXIA	CSRP2
HYPOXIA	VLDLR
HYPOXIA	JMJD6
HYPOXIA	EXT1
HYPOXIA	F3
HYPOXIA	PDK3
HYPOXIA	ANKZF1
HYPOXIA	UGP2
HYPOXIA	ALDOB
HYPOXIA	STC2
HYPOXIA	ERRFI1
HYPOXIA	ENO3
HYPOXIA	PNRC1
HYPOXIA	HMOX1
HYPOXIA	PGF
HYPOXIA	GAPDHS
HYPOXIA	CHST2
HYPOXIA	TMEM45A
HYPOXIA	BCAN
HYPOXIA	ATF3
HYPOXIA	CAV1
HYPOXIA	AMPD3
HYPOXIA	GPC3
HYPOXIA	NDST1
HYPOXIA	IRS2
HYPOXIA	SAP30
HYPOXIA	GAA
HYPOXIA	SDC4
HYPOXIA	STBD1
HYPOXIA	IER3
HYPOXIA	PKLR
HYPOXIA	IGFBP1
HYPOXIA	PLAUR
HYPOXIA	CAVIN3
HYPOXIA	CCN5
HYPOXIA	LARGE1
HYPOXIA	NOCT
HYPOXIA	S100A4
HYPOXIA	RRAGD
HYPOXIA	ZFP36
HYPOXIA	EGFR
HYPOXIA	EDN2
HYPOXIA	IDS
HYPOXIA	CDKN1A
HYPOXIA	RORA
HYPOXIA	DUSP1
HYPOXIA	MIF
HYPOXIA	PPP1R3C
HYPOXIA	DPYSL4
HYPOXIA	KDELR3
HYPOXIA	DTNA
HYPOXIA	ADORA2B
HYPOXIA	HS3ST1
HYPOXIA	CAVIN1
HYPOXIA	NR3C1
HYPOXIA	KLF6
HYPOXIA	GPC4
HYPOXIA	CCN1
HYPOXIA	TNFAIP3
HYPOXIA	CA12
HYPOXIA	HEXA
HYPOXIA	BGN
HYPOXIA	PPP1R15A
HYPOXIA	PGM2
HYPOXIA	PIM1
HYPOXIA	PRDX5
HYPOXIA	NAGK
HYPOXIA	CDKN1B
HYPOXIA	BRS3
HYPOXIA	TKTL1
HYPOXIA	MT1E
HYPOXIA	ATP7A
HYPOXIA	MT2A
HYPOXIA	SDC3
HYPOXIA	TIPARP
HYPOXIA	PKP1
HYPOXIA	ANXA2
HYPOXIA	PGAM2
HYPOXIA	DDIT3
HYPOXIA	PRKCA
HYPOXIA	SLC37A4
HYPOXIA	CXCR4
HYPOXIA	EFNA3
HYPOXIA	CP
HYPOXIA	KLF7
HYPOXIA	CCN2
HYPOXIA	CHST3
HYPOXIA	TPD52
HYPOXIA	LXN
HYPOXIA	B4GALNT2
HYPOXIA	PPARGC1A
HYPOXIA	BCL2
HYPOXIA	GCNT2
HYPOXIA	HAS1
HYPOXIA	KLHL24
HYPOXIA	SCARB1
HYPOXIA	SLC25A1
HYPOXIA	SDC2
HYPOXIA	CASP6
HYPOXIA	VHL
HYPOXIA	FOXO3
HYPOXIA	PDGFB
HYPOXIA	B3GALT6
HYPOXIA	SLC2A5
HYPOXIA	SRPX
HYPOXIA	EFNA1
HYPOXIA	GLRX
HYPOXIA	ACKR3
HYPOXIA	PAM
HYPOXIA	TGFBI
HYPOXIA	DCN
HYPOXIA	SIAH2
HYPOXIA	PLAC8
HYPOXIA	FBP1
HYPOXIA	TPST2
HYPOXIA	PHKG1
HYPOXIA	MYH9
HYPOXIA	CDKN1C
HYPOXIA	GRHPR
HYPOXIA	PCK1
HYPOXIA	INHA
HYPOXIA	HSPA5
HYPOXIA	NDST2
HYPOXIA	NEDD4L
HYPOXIA	TPBG
HYPOXIA	XPNPEP1
HYPOXIA	IL6
HYPOXIA	SLC6A6
HYPOXIA	MAP3K1
HYPOXIA	LDHC
HYPOXIA	AKAP12
HYPOXIA	TES
HYPOXIA	KIF5A
HYPOXIA	LALBA
HYPOXIA	COL5A1
HYPOXIA	GPC1
HYPOXIA	HDLBP
HYPOXIA	ILVBL
HYPOXIA	NCAN
HYPOXIA	TGM2
HYPOXIA	ETS1
HYPOXIA	HOXB9
HYPOXIA	SELENBP1
HYPOXIA	FOSL2
HYPOXIA	SULT2B1
HYPOXIA	TGFB3
